# Supplementary material for: HtPIP: High-throughput phage isolation platform increases diversity and reduces isolation time using multiple bacteria
Source: Front Microbiol. 2026 Jun 18;17:1845440. doi: 10.3389/fmicb.2026.1845440 (PMC13351103; doi:10.3389/fmicb.2026.1845440)
Supplement: Supplementary file 2 [file Table_1.XLSX]

## Sheet: Sheet1
Phage Name	Bacterial Host	Environmental Sample	Sequencing Platform (Vendor)	DNA extraction method	Genbank Accession Number	Genome Length (bp/nt)	%GC content	Coverage	Protein-coding genes (tRNAs)	Proteins with predicted functions	Taxonomy	Morphotype	Virion head diameter (nm)	Virion tail length (nm)
EW1	E. coli MG1655	Wastewater Influent 1	MiSeq (SNL)	Norgen	PV920661	49619	45.6	2133	81	40	Genus:Tunavirus	Siphovirdae	45	150
Eliverwaste	E. coli MG1655	Wastewater Influent 1	MiSeq (SNL)	Norgen	PV933152	88023	39.1	1139	136 (22)	51	Genus: Felixounavirus	Myoviridae	60	100
PLiverWaste	P. putida mt-2/ KT2440	Wastewater Influent 2	MiSeq (SNL)	Norgen	PV933153	53523	54.9	360	75	31	Class: Caudoviricetes	Siphovirdae	60	143
Tolp	P. putida mt-2	Wastewater Influent 2	MiSeq (SNL)	Norgen	PV920658	14926	48.3	330	30	26	Species: Alphatectivirus PRD1	Tectivirdae	60	40
Sweet Sinh	R. rhodochrous 372	Commercial Topsoil	MiSeq (SNL)	Norgen	PV933154	78423	65.4	38	101	35	Class: Caudoviricetes	Siphovirdae	60	400
Perlinasted	R. qingshengii S10	Compost - community center	MiSeq (SNL)	Norgen	PV920656	75747	54.1	23	101 (3)	40	Class: Caudoviricetes	Siphovirdae	60	440
Maizie	R. rhodochrous 372	Commercial Topsoil	MiSeq (SNL)	Norgen	PV933155	78509	65.5	23	102	36	Class: Caudoviricetes	Siphovirdae	60	400
Prosser1	Rhodococcus sp. MSC1_016	Agricultural soil	Illumina (SeqCoast)	Bead-beating lysis (SeqCoast Genomics)	PV920660	80548	56.9	3425	107 (1)	35	Class: Caudoviricetes	Siphovirdae	60	460
Gard	Variovorax sp. SCN	Compost - community center	MiSeq (SNL)	Norgen	PV920657	43634	62.3	131	58	29	Family: Autographiviridae	Myoviridae	90	200
Soil63	Variovorax sp. OAS795	Agricultural soil	Illumina (SeqCoast)	Bead-beating lysis (SeqCoast Genomics)	PV933156	103377	61.4	1723.4	141	32	Class: Caudoviricetes	Siphovirdae	55	230.7
Prosser2	S. fribergensis MSC1_008	Agricultural soil	Illumina (SeqCoast)	Bead-beating lysis (SeqCoast Genomics)	PV920659	62621	59.9	2277	82	40	Class: Caudoviricetes	Siphovirdae	54.8nmx28.6nm	166
Later	Microbacterium sp. CM01	Compost - community center	NextSeq2000 (SNL)	Monarch Mag Viral RNA/DNA extraction kit	PX757644	3939	49.38	58706.8	4	4	Family:Steitzviridae	Levivirdae	28nm x 25.4nm	N/A
